# Supplementary material for: Reinfection and ceftriaxone tolerance in a clinical case of recurrent gonorrhoea: a case report supported by in vitro and in vivo models
Source: Front Cell Infect Microbiol. 2026 Apr 23;16:1720396. doi: 10.3389/fcimb.2026.1720396 (PMC13149363; doi:10.3389/fcimb.2026.1720396)
Supplement: Supplementary file 2 [file Table2.xlsx]

## Sheet: Sheet1
Metric	22073_NT	22073_Tol	24038_NT	25322_NT	25355_NT	25355_Tol
Assembly	22073_NT	22073_Tol	24038_NT	25322_NT	25355_NT	25355_Tol
# contigs (>= 0 bp)	347	284	350	319	420	303
# contigs (>= 1000 bp)	87	79	87	84	98	81
# contigs (>= 5000 bp)	66	58	63	65	69	56
# contigs (>= 10000 bp)	50	48	51	50	52	45
# contigs (>= 25000 bp)	27	27	30	26	26	28
# contigs (>= 50000 bp)	12	14	11	11	9	12
Total length (>= 0 bp)	2090097	2107636	2077582	2196093	2094030	2205418
Total length (>= 1000 bp)	2042673	2071386	2027507	2156803	2035000	2167348
Total length (>= 5000 bp)	1981867	2009690	1965017	2113862	1955030	2096601
Total length (>= 10000 bp)	1862263	1935081	1874876	2003329	1827773	2013637
Total length (>= 25000 bp)	1474704	1556911	1512709	1565651	1381978	1679884
Total length (>= 50000 bp)	911038	1054143	797236	1021943	773526	1065344
# contigs	103	86	100	89	116	87
Largest contig	127657	127651	127822	153968	177534	185015
Total length	2052623	2076378	2036882	2160717	2047891	2171648
GC (%)	52.65	52.62	52.75	52.4	52.7	52.35
N50	41840	53286	44231	46531	39122	49719
N90	10468	14494	11516	14725	9486	17577
auN	50390.7	55214.9	48694	63915.1	54511.1	65569.1
L50	15	14	16	13	15	13
L90	49	43	48	45	54	42
# N's per 100 kbp	0	0	0	0	0.05	0
