# Supplementary material for: Reinfection and ceftriaxone tolerance in a clinical case of recurrent gonorrhoea: a case report supported by in vitro and in vivo models
Source: Front Cell Infect Microbiol. 2026 Apr 23;16:1720396. doi: 10.3389/fcimb.2026.1720396 (PMC13149363; doi:10.3389/fcimb.2026.1720396)
Supplement: Supplementary file 3 [file Table3.xlsx]

## Sheet: Sheet1
Name	Completeness	Contamination	Completeness_Model_Used	Translation_Table_Used	Coding_Density	Contig_N50	Average_Gene_Length	Genome_Size	GC_Content	Total_Coding_Sequences	Total_Contigs	Max_Contig_Length	Additional_Notes
22073_NT	99.99	0.16	Neural Network (Specific Model)	11	0.832	41019	266.611	2090097	0.53	2179	347	127657	None
22073_Tol	99.99	0.15	Neural Network (Specific Model)	11	0.833	53286	268.514	2107636	0.53	2185	284	127651	None
24038_NT	99.99	0.12	Neural Network (Specific Model)	11	0.834	41767	264.634	2077582	0.53	2186	350	127822	None
25322_NT	99.99	0.12	Neural Network (Specific Model)	11	0.837	46531	267.721	2196093	0.52	2294	319	153968	None
25355_NT	99.99	0.17	Neural Network (Specific Model)	11	0.83	38730	264.926	2094030	0.53	2190	420	177534	None
25355_Tol	99.99	0.1	Neural Network (Specific Model)	11	0.836	49719	267.098	2205418	0.52	2304	303	185015	None
